# Supplementary material for: Prognostic Relevance and In Vitro Targeting of Concomitant PTEN and p16 Deficiency in Chordomas
Source: Cancers (Basel). 2023 Mar 26;15(7):1977. doi: 10.3390/cancers15071977 (PMC10093147; doi:10.3390/cancers15071977)
Supplement: Supplementary file 1 [file cancers-15-01977-s001.zip]

Archive with 1 entries (1 files):
- cancers-2290869-supplementary.pdf
